# Supplementary material for: Nonparametric Limits of Agreement in Method Comparison Studies: A Simulation Study on Extreme Quantile Estimation
Source: Int J Environ Res Public Health. 2020 Nov 11;17(22):8330. doi: 10.3390/ijerph17228330 (PMC7698333; doi:10.3390/ijerph17228330)
Supplement: Supplementary file 1 [file ijerph-17-08330-s001.zip]

Archive with 10 entries (10 files):
- Code S1__2020_11_06.R
- Figure S10 NO - 250-1000.pdf
- Figure S2 SQ - 250-1000.pdf
- Figure S3 HD - 250-1000.pdf
- Figure S4 BP - 50-200.pdf
- Figure S5 BP - 250-1000.pdf
- Figure S6 HD lc - 50-200.pdf
- Figure S7 HD lc - 250-1000.pdf
- Figure S8 SV - 250-1000.pdf
- Figure S9 NO - 50-200.pdf
