# Supplementary material for: Nonparametric Limits of Agreement in Method Comparison Studies: A Simulation Study on Extreme Quantile Estimation
Source: Int J Environ Res Public Health. 2020 Nov 11;17(22):8330. doi: 10.3390/ijerph17228330 (PMC7698333; doi:10.3390/ijerph17228330)
Supplement: Supplementary file 1 [file ijerph-17-08330-s001.zip › Code S1__2020_11_06.R]

# Nonparametric Limits of Agreement in Method Comparison Studies
# Int J Environ Res Public Health
# Oke Gerke, November 2020

#overview of R code
## l.16: subroutines
## l.250: main code
## l.302: generation of boxplots and respective figures 
## l.1054: Fig.1
## l.1097: descriptive statistics
## l.1171: root mean squared errors
## l.1210: end-of-file

setwd("C:/temp")

###############
# subroutines #
###############

# Calculation of the coverage probability for the nonparametric Limits of Agreement on nsim samples from six distributions; 
# normal(0,1); lognormal(0,1), beta(2,5), beta(2,2), chi-square(4), and exponential(1).

coverageestimate<-function(n,estimator){
  # 6 Matrices for nsim fictive trials x n observations per trial.
  set.seed(256)
  D1=matrix(rnorm((n+1)*nsim,0,1), nrow = nsim, ncol = (n+1),byrow=TRUE)
  D2=matrix(rlnorm((n+1)*nsim,0,1), nrow = nsim, ncol = (n+1),byrow=TRUE)
  D3=matrix(rbeta((n+1)*nsim,2,5,0), nrow = nsim, ncol = (n+1),byrow=TRUE)
  D4=matrix(rbeta((n+1)*nsim,2,2,0), nrow = nsim, ncol = (n+1),byrow=TRUE)
  D5=matrix(rchisq((n+1)*nsim,4,0), nrow = nsim, ncol = (n+1),byrow=TRUE)
  D6=matrix(rexp((n+1)*nsim,1), nrow = nsim, ncol = (n+1),byrow=TRUE)
  
  # The (n+1) observations are removed
  D1n<-D1[,-(n+1)]
  D2n<-D2[,-(n+1)]
  D3n<-D3[,-(n+1)]
  D4n<-D4[,-(n+1)]
  D5n<-D5[,-(n+1)]
  D6n<-D6[,-(n+1)]
  
  # 6 new matrices (nsim x 4) are created for the 6 different distributions.
  # column 1 shall indicate the assumed distribution; columns 2 and 3 shall comprise the LoA; col. 4 the coverage probability.
  E1<-matrix(NA,nsim,4,byrow=TRUE)
  E2<-matrix(NA,nsim,4,byrow=TRUE)
  E3<-matrix(NA,nsim,4,byrow=TRUE)
  E4<-matrix(NA,nsim,4,byrow=TRUE)
  E5<-matrix(NA,nsim,4,byrow=TRUE)
  E6<-matrix(NA,nsim,4,byrow=TRUE)
  # distribution 1: normal(0,1)
  E1[,1]<-1
  E1[,2]<-apply(D1n,1,estimator,n=n,p=p)
  E1[,3]<-apply(D1n,1,estimator,n=n,p=q)
  # distribution 2: lognormal(0,1)
  E2[,1]<-2
  E2[,2]<-apply(D2n,1,estimator,n=n,p=p)
  E2[,3]<-apply(D2n,1,estimator,n=n,p=q)
  # distribution 3: beta(2,5)
  E3[,1]<-3
  E3[,2]<-apply(D3n,1,estimator,n=n,p=p)
  E3[,3]<-apply(D3n,1,estimator,n=n,p=q)
  # distribution 4: beta(2,2)
  E4[,1]<-4
  E4[,2]<-apply(D4n,1,estimator,n=n,p=p)
  E4[,3]<-apply(D4n,1,estimator,n=n,p=q)
  # distribution 5: chi-square(4)
  E5[,1]<-5
  E5[,2]<-apply(D5n,1,estimator,n=n,p=p)
  E5[,3]<-apply(D5n,1,estimator,n=n,p=q)
  # distribution 6: exponential(1)
  E6[,1]<-6
  E6[,2]<-apply(D6n,1,estimator,n=n,p=p)
  E6[,3]<-apply(D6n,1,estimator,n=n,p=q)
  # calculation of coverage probabilities 
  for (i in 1:nsim){
    E1[i,4]<-pnorm(E1[i,3],0,1)-pnorm(E1[i,2],0,1)
    E2[i,4]<-plnorm(E2[i,3],0,1)-plnorm(E2[i,2],0,1)
    E3[i,4]<-pbeta(E3[i,3],2,5,0)-pbeta(E3[i,2],2,5,0)
    E4[i,4]<-pbeta(E4[i,3],2,2,0)-pbeta(E4[i,2],2,2,0)
    E5[i,4]<-pchisq(E5[i,3],4,0)-pchisq(E5[i,2],4,0)
    E6[i,4]<-pexp(E6[i,3],1)-pexp(E6[i,2],1)
   }
  Eall<-rbind(E1,E2,E3,E4,E5,E6)
  Eall_red<-Eall[,4]
  return(Eall_red)
}


# Calculation of the root mean sqaured error on nsim samples from six distributions; 
# normal(0,1); lognormal(0,1), beta(2,5), beta(2,2), chi-square(4), and exponential(1).

rootmse<-function(n,estimator){
  # 6 Matrices for nsim fictive trials x n observations per trial.
  set.seed(256)
  D1=matrix(rnorm((n+1)*nsim,0,1), nrow = nsim, ncol = (n+1),byrow=TRUE)
  D2=matrix(rlnorm((n+1)*nsim,0,1), nrow = nsim, ncol = (n+1),byrow=TRUE)
  D3=matrix(rbeta((n+1)*nsim,2,5,0), nrow = nsim, ncol = (n+1),byrow=TRUE)
  D4=matrix(rbeta((n+1)*nsim,2,2,0), nrow = nsim, ncol = (n+1),byrow=TRUE)
  D5=matrix(rchisq((n+1)*nsim,4,0), nrow = nsim, ncol = (n+1),byrow=TRUE)
  D6=matrix(rexp((n+1)*nsim,1), nrow = nsim, ncol = (n+1),byrow=TRUE)
  
  # The (n+1) observations are removed
  D1n<-D1[,-(n+1)]
  D2n<-D2[,-(n+1)]
  D3n<-D3[,-(n+1)]
  D4n<-D4[,-(n+1)]
  D5n<-D5[,-(n+1)]
  D6n<-D6[,-(n+1)]
  
  # 6 new matrices (nsim x 4) are created for the 6 different distributions.
  # column 1 shall indicate the assumed distribution; columns 2 and 3 shall comprise the LoA; 
  # colums 4 and 5 the root mean squared error for the lower and upper LoA, respectively.
  E1<-matrix(NA,nsim,5,byrow=TRUE)
  E2<-matrix(NA,nsim,5,byrow=TRUE)
  E3<-matrix(NA,nsim,5,byrow=TRUE)
  E4<-matrix(NA,nsim,5,byrow=TRUE)
  E5<-matrix(NA,nsim,5,byrow=TRUE)
  E6<-matrix(NA,nsim,5,byrow=TRUE)
  # distribution 1: normal(0,1)
  E1[,1]<-1
  E1[,2]<-apply(D1n,1,estimator,n=n,p=p)
  E1[,3]<-apply(D1n,1,estimator,n=n,p=q)
  # distribution 2: lognormal(0,1)
  E2[,1]<-2
  E2[,2]<-apply(D2n,1,estimator,n=n,p=p)
  E2[,3]<-apply(D2n,1,estimator,n=n,p=q)
  # distribution 3: beta(2,5)
  E3[,1]<-3
  E3[,2]<-apply(D3n,1,estimator,n=n,p=p)
  E3[,3]<-apply(D3n,1,estimator,n=n,p=q)
  # distribution 4: beta(2,2)
  E4[,1]<-4
  E4[,2]<-apply(D4n,1,estimator,n=n,p=p)
  E4[,3]<-apply(D4n,1,estimator,n=n,p=q)
  # distribution 5: chi-square(4)
  E5[,1]<-5
  E5[,2]<-apply(D5n,1,estimator,n=n,p=p)
  E5[,3]<-apply(D5n,1,estimator,n=n,p=q)
  # distribution 6: exponential(1)
  E6[,1]<-6
  E6[,2]<-apply(D6n,1,estimator,n=n,p=p)
  E6[,3]<-apply(D6n,1,estimator,n=n,p=q)
  # calculation of coverage probabilities 
  for (i in 1:nsim){
    E1[i,4]<-sqrt((E1[i,2]-qnorm(p,0,1))^2)
    E1[i,5]<-sqrt((E1[i,3]-qnorm(q,0,1))^2)
    E2[i,4]<-sqrt((E2[i,2]-qlnorm(p,0,1))^2)
    E2[i,5]<-sqrt((E2[i,3]-qlnorm(q,0,1))^2)
    E3[i,4]<-sqrt((E3[i,2]-qbeta(p,2,5,0))^2)
    E3[i,5]<-sqrt((E3[i,3]-qbeta(q,2,5,0))^2)
    E4[i,4]<-sqrt((E4[i,2]-qbeta(p,2,2,0))^2)
    E4[i,5]<-sqrt((E4[i,3]-qbeta(q,2,2,0))^2)
    E5[i,4]<-sqrt((E5[i,2]-qchisq(p,4,0))^2)
    E5[i,5]<-sqrt((E5[i,3]-qchisq(q,4,0))^2)
    E6[i,4]<-sqrt((E6[i,2]-qexp(p,1))^2)
    E6[i,5]<-sqrt((E6[i,3]-qexp(q,1))^2)
  }
  Elow<-cbind(E1[,4],E2[,4],E3[,4],E4[,4],E5[,4],E6[,4])
  rmse_low<-colMeans(Elow)
  Eupp<-cbind(E1[,5],E2[,5],E3[,5],E4[,5],E5[,5],E6[,5])
  rmse_upp<-colMeans(Eupp)
  rmse_both<-rbind(rmse_low, rmse_upp)  
  return(rmse_both)
}


# (1) BA LoA
baloa<-function(n,p,x){
  meandif<-mean(x)
  sddiv<-sd(x)
  if (p<0.5){balimit<-meandif-qnorm(0.975)*sddiv}else{balimit<-meandif+qnorm(0.975)*sddiv}
  return(balimit)
}


# (2) SQ
samplequantile2<-function(n,p,x){
  Qp<-quantile(x, p, type=6)
  return(Qp)
}


# (3) HD
HD<-function(n,p,x){
  s1<-p*(n+1)
  s2<-(1-p)*(n+1)
  x1<-sort(x)
  W1<-pbeta(c(1:n)/n, s1, s2)-pbeta((c(1:n)-1)/n,s1,s2)
  est<-t(W1)%*%x1
  return(est)
}


# (4) BP
# Please note that the R function dbinom could be used here instead
bernstein<-function(n,p,x){
    x1<-sort(x)
    weight<-choose(n-1,c(1:n)-1)*p^(c(1:n)-1)*(1-p)^(n-c(1:n))
    est<-t(weight)%*%x1
  return(est)
}


# WEIGHT FUNCTION used for the HD lc estimator
wei<-function(i,n){
  ifelse((i==1) |(i==n), 0.5*(1-((n-2)/(sqrt(n*(n-1))))), 1/(sqrt(n*(n-1))))
}

# (5) HD lc
HDlevelcross<-function(n,p,x){
  s1<-p*(n+1)
  s2<-(1-p)*(n+1)
  q1<-wei((c(1:n)),n)
  q1<-cumsum(q1)
  x1<-sort(x)
  first<-(pbeta(q1[1],s1,s2)-pbeta(0,s1,s2))*x1[1]
  est<-sum((pbeta(q1[2:n],s1,s2)-pbeta(q1[(2:n)-1],s1,s2))*x1[2:n])
  est<-first+est
  return(est)
}


# (6) SV
SV1quantile<-function(n,p,x){
    x1<-sort(x)
    first<-((2*dbinom(0,n,p)+dbinom(1,n,p))/2)*x1[1]+(dbinom(0,n,p)/2)*x1[2]-(dbinom(0,n,p)/2)*x1[3]
    last<-(-dbinom(n,n,p)/2)*x1[n-2]+(dbinom(n,n,p)/2)*x1[n-1]+((2*dbinom(n,n,p)+dbinom((n-1),n,p))/2)*x1[n]
    est<-sum(((dbinom((2:(n-1)),n,p)+dbinom(((2:(n-1))-1),n,p))/2)*x1[(2:(n-1))])
    est<-first+est+last
  return(est)
}


# (7) NO
NOquantile<-function(n,p,x){
  x1<-sort(x)
  first<-(dbinom(0,n,p)*2*p+dbinom(1,n,p)*p)*x1[1]+dbinom(0,n,p)*(2-3*p)*x1[2]-dbinom(0,n,p)*(1-p)*x1[3]
  last<-dbinom(n,n,p)*(3*p-1)*x1[n-1]+(dbinom(n-1,n,p)*(1-p)+dbinom(n,n,p)*(2-2*p))*x1[n]
  est<-sum((dbinom((1:(n-2)),n,p)*(1-p)+dbinom(((2:(n-1))-1),n,p)*p)*x1[(2:(n-1))])-dbinom(n,n,p)*p*x1[n-2]
  est<-first+est+last
  return(est)
}


#############################################################
###                    main code                          ###
#############################################################

# global parameters for simulation runs: 
# number of simulated trials nsim (2,000), 
# pth and qth quantiles 0.025 and 0.975
nsim<-5000
p<-0.025
q<-1-p

# create empty result matrix of dimension 12,000 rows (2,000 for each of 6 distributions) times 57
# column 1 indicates distributional assumption (1-6)
# columns 2-8 will be filled with coverage probabilities for all 7 estimators and the smallest sample size "sampsi" (n=50)
# columns 9-15 same for the second smallest sample size "sampsi" (n=100)
# cols 16-22: n=150; cols 23-29: n=200; cols 30-36: n=250; cols 37-43: n=500; cols: 44-50: n=750; cols 51-57: n=1,000
### order of investigated nonparametric quantile estimators: 
### (1) 'classical' BA LoA; (2) SQ_p2; (3) HD; (4) BP; (5) HD_plc; (6) SV_p1; (7) NO
ResMat1=matrix(1, nrow = nsim, ncol = 1,byrow=TRUE)
ResMat2=matrix(2, nrow = nsim, ncol = 1,byrow=TRUE)
ResMat3=matrix(3, nrow = nsim, ncol = 1,byrow=TRUE)
ResMat4=matrix(4, nrow = nsim, ncol = 1,byrow=TRUE)
ResMat5=matrix(5, nrow = nsim, ncol = 1,byrow=TRUE)
ResMat6=matrix(6, nrow = nsim, ncol = 1,byrow=TRUE)

ResMat16<-rbind(ResMat1,ResMat2,ResMat3,ResMat4,ResMat5,ResMat6)
NullMat=matrix(NA, nrow = 6*nsim, ncol = 56, byrow=TRUE)

ResMat<-cbind(ResMat16,NullMat)

#for j=1,...,8 is the sample size set to 50(50)200, 250(250)1000, respectively
for (j in 1:8){
  if (j<=4){sampsi<-j*50}else{sampsi<-(j-4)*250}
  i<-1
  ResMat[,i+1+((j-1)*7)]<-coverageestimate(sampsi,estimator=baloa)
  i<-2
  ResMat[,i+1+((j-1)*7)]<-coverageestimate(sampsi,estimator=samplequantile2)
  i<-3
  ResMat[,i+1+((j-1)*7)]<-coverageestimate(sampsi,HD)
  i<-4
  ResMat[,i+1+((j-1)*7)]<-coverageestimate(sampsi,estimator=bernstein)
  i<-5
  ResMat[,i+1+((j-1)*7)]<-coverageestimate(sampsi,estimator=HDlevelcross)
  i<-6
  ResMat[,i+1+((j-1)*7)]<-coverageestimate(sampsi,estimator=SV1quantile)
  i<-7
  ResMat[,i+1+((j-1)*7)]<-coverageestimate(sampsi,estimator=NOquantile)
  }

save(ResMat,file="Results_2020_11_05.Rdata")


par(mfrow=c(2,2))

##################################
# (1) BA LoA
##################################

#bmp("_01a_BA_LoA.bmp")
#jpeg("_01a_BA_LoA.jpeg")
pdf("_01a_BA_LoA.pdf")
#postscript("_01a_BA_LoA.ps")

par(mfrow=c(2,2))
boxplot(ResMat[,2]~ResMat[,1], 
        main = "BA LoA, n=50", 
        xlab = "Distribution",
        ylab = "Coverage",
        col = "lightgrey",
        ylim = c(0.75, 1),
        frame = TRUE,
        names = c("1", "2", "3", "4", "5","6")
)
abline(h = 0.95, col = "red", lty = "solid", lwd = 1)

boxplot(ResMat[,9]~ResMat[,1], 
        main = "BA LoA, n=100", 
        xlab = "Distribution",
        ylab = "Coverage",
        col = "lightgrey",
        ylim = c(0.75, 1),
        frame = TRUE,
        names = c("1", "2", "3", "4", "5","6")
)
abline(h = 0.95, col = "red", lty = "solid", lwd = 1)

boxplot(ResMat[,16]~ResMat[,1], 
        main = "BA LoA, n=150", 
        xlab = "Distribution",
        ylab = "Coverage",
        col = "lightgrey",
        ylim = c(0.75, 1),
        frame = TRUE,
        names = c("1", "2", "3", "4", "5","6")
)
abline(h = 0.95, col = "red", lty = "solid", lwd = 1)

boxplot(ResMat[,23]~ResMat[,1], 
        main = "BA LoA, n=200", 
        xlab = "Distribution",
        ylab = "Coverage",
        col = "lightgrey",
        ylim = c(0.75, 1),
        frame = TRUE,
        names = c("1", "2", "3", "4", "5","6")
)
abline(h = 0.95, col = "red", lty = "solid", lwd = 1)
dev.off() 

### 

#bmp("_01b_BA_LoA.bmp")
pdf("_01b_BA_LoA.pdf")

par(mfrow=c(2,2))
boxplot(ResMat[,30]~ResMat[,1], 
        main = "BA LoA, n=250", 
        xlab = "Distribution",
        ylab = "Coverage",
        col = "lightgrey",
        ylim = c(0.88, 1),
        frame = TRUE,
        names = c("1", "2", "3", "4", "5","6")
)
abline(h = 0.95, col = "red", lty = "solid", lwd = 1)

boxplot(ResMat[,37]~ResMat[,1], 
        main = "BA LoA, n=500", 
        xlab = "Distribution",
        ylab = "Coverage",
        col = "lightgrey",
        ylim = c(0.88, 1),
        frame = TRUE,
        names = c("1", "2", "3", "4", "5","6")
)
abline(h = 0.95, col = "red", lty = "solid", lwd = 1)

boxplot(ResMat[,44]~ResMat[,1], 
        main = "BA LoA, n=750", 
        xlab = "Distribution",
        ylab = "Coverage",
        col = "lightgrey",
        ylim = c(0.88, 1),
        frame = TRUE,
        names = c("1", "2", "3", "4", "5","6")
)
abline(h = 0.95, col = "red", lty = "solid", lwd = 1)

boxplot(ResMat[,51]~ResMat[,1], 
        main = "BA LoA, n=1000", 
        xlab = "Distribution",
        ylab = "Coverage",
        col = "lightgrey",
        ylim = c(0.88, 1),
        frame = TRUE,
        names = c("1", "2", "3", "4", "5","6")
)
abline(h = 0.95, col = "red", lty = "solid", lwd = 1)
dev.off() 


###############################
# (2) SQ_p2
###############################

#bmp("_02a_SQp2.bmp")
pdf("_02a_SQp2.pdf")

par(mfrow=c(2,2))
boxplot(ResMat[,3]~ResMat[,1], 
        main = "SQ, n=50", 
        xlab = "Distribution",
        ylab = "Coverage",
        col = "lightgrey",
        ylim = c(0.75, 1),
        frame = TRUE,
        names = c("1", "2", "3", "4", "5","6")
)
abline(h = 0.95, col = "red", lty = "solid", lwd = 1)

boxplot(ResMat[,10]~ResMat[,1], 
        main = "SQ, n=100", 
        xlab = "Distribution",
        ylab = "Coverage",
        col = "lightgrey",
        ylim = c(0.75, 1),
        frame = TRUE,
        names = c("1", "2", "3", "4", "5","6")
)
abline(h = 0.95, col = "red", lty = "solid", lwd = 1)

boxplot(ResMat[,17]~ResMat[,1], 
        main = "SQ, n=150", 
        xlab = "Distribution",
        ylab = "Coverage",
        col = "lightgrey",
        ylim = c(0.75, 1),
        frame = TRUE,
        names = c("1", "2", "3", "4", "5","6")
)
abline(h = 0.95, col = "red", lty = "solid", lwd = 1)

boxplot(ResMat[,24]~ResMat[,1], 
        main = "SQ, n=200", 
        xlab = "Distribution",
        ylab = "Coverage",
        col = "lightgrey",
        ylim = c(0.75, 1),
        frame = TRUE,
        names = c("1", "2", "3", "4", "5","6")
)
abline(h = 0.95, col = "red", lty = "solid", lwd = 1)
dev.off()

###

#bmp("_02b_SQp2.bmp")
pdf("_02b_SQp2.pdf")

par(mfrow=c(2,2))
boxplot(ResMat[,31]~ResMat[,1], 
        main = "SQ, n=250", 
        xlab = "Distribution",
        ylab = "Coverage",
        col = "lightgrey",
        ylim = c(0.88, 1),
        frame = TRUE,
        names = c("1", "2", "3", "4", "5","6")
)
abline(h = 0.95, col = "red", lty = "solid", lwd = 1)

boxplot(ResMat[,38]~ResMat[,1], 
        main = "SQ, n=500", 
        xlab = "Distribution",
        ylab = "Coverage",
        col = "lightgrey",
        ylim = c(0.88, 1),
        frame = TRUE,
        names = c("1", "2", "3", "4", "5","6")
)
abline(h = 0.95, col = "red", lty = "solid", lwd = 1)

boxplot(ResMat[,45]~ResMat[,1], 
        main = "SQ, n=750", 
        xlab = "Distribution",
        ylab = "Coverage",
        col = "lightgrey",
        ylim = c(0.88, 1),
        frame = TRUE,
        names = c("1", "2", "3", "4", "5","6")
)
abline(h = 0.95, col = "red", lty = "solid", lwd = 1)

boxplot(ResMat[,52]~ResMat[,1], 
        main = "SQ, n=1000", 
        xlab = "Distribution",
        ylab = "Coverage",
        col = "lightgrey",
        ylim = c(0.88, 1),
        frame = TRUE,
        names = c("1", "2", "3", "4", "5","6")
)
abline(h = 0.95, col = "red", lty = "solid", lwd = 1)
dev.off()


########################################
# (3) HD
########################################

#bmp("_03a_HD.bmp")
pdf("_03a_HD.pdf")

par(mfrow=c(2,2))
boxplot(ResMat[,4]~ResMat[,1], 
        main = "HD, n=50", 
        xlab = "Distribution",
        ylab = "Coverage",
        col = "lightgrey",
        ylim = c(0.74, 1),
        frame = TRUE,
        names = c("1", "2", "3", "4", "5","6")
)
abline(h = 0.95, col = "red", lty = "solid", lwd = 1)

boxplot(ResMat[,11]~ResMat[,1], 
        main = "HD, n=100", 
        xlab = "Distribution",
        ylab = "Coverage",
        col = "lightgrey",
        ylim = c(0.74, 1),
        frame = TRUE,
        names = c("1", "2", "3", "4", "5","6")
)
abline(h = 0.95, col = "red", lty = "solid", lwd = 1)

boxplot(ResMat[,18]~ResMat[,1], 
        main = "HD, n=150", 
        xlab = "Distribution",
        ylab = "Coverage",
        col = "lightgrey",
        ylim = c(0.74, 1),
        frame = TRUE,
        names = c("1", "2", "3", "4", "5","6")
)
abline(h = 0.95, col = "red", lty = "solid", lwd = 1)

boxplot(ResMat[,25]~ResMat[,1], 
        main = "HD, n=200", 
        xlab = "Distribution",
        ylab = "Coverage",
        col = "lightgrey",
        ylim = c(0.74, 1),
        frame = TRUE,
        names = c("1", "2", "3", "4", "5","6")
)
abline(h = 0.95, col = "red", lty = "solid", lwd = 1)
dev.off()

###

#bmp("_03b_HD.bmp")
pdf("_03b_HD.pdf")

par(mfrow=c(2,2))
boxplot(ResMat[,32]~ResMat[,1], 
        main = "HD, n=250", 
        xlab = "Distribution",
        ylab = "Coverage",
        col = "lightgrey",
        ylim = c(0.88, 1),
        frame = TRUE,
        names = c("1", "2", "3", "4", "5","6")
)
abline(h = 0.95, col = "red", lty = "solid", lwd = 1)

boxplot(ResMat[,39]~ResMat[,1], 
        main = "HD, n=500", 
        xlab = "Distribution",
        ylab = "Coverage",
        col = "lightgrey",
        ylim = c(0.88, 1),
        frame = TRUE,
        names = c("1", "2", "3", "4", "5","6")
)
abline(h = 0.95, col = "red", lty = "solid", lwd = 1)

boxplot(ResMat[,46]~ResMat[,1], 
        main = "HD, n=750", 
        xlab = "Distribution",
        ylab = "Coverage",
        col = "lightgrey",
        ylim = c(0.88, 1),
        frame = TRUE,
        names = c("1", "2", "3", "4", "5","6")
)
abline(h = 0.95, col = "red", lty = "solid", lwd = 1)

boxplot(ResMat[,53]~ResMat[,1], 
        main = "HD, n=1000", 
        xlab = "Distribution",
        ylab = "Coverage",
        col = "lightgrey",
        ylim = c(0.88, 1),
        frame = TRUE,
        names = c("1", "2", "3", "4", "5","6")
)
abline(h = 0.95, col = "red", lty = "solid", lwd = 1)
dev.off()


##########################################
# (4) BP
##########################################

#bmp("_04a_BP.bmp")
pdf("_04a_BP.pdf")

par(mfrow=c(2,2))
boxplot(ResMat[,5]~ResMat[,1], 
        main = "BP, n=50", 
        xlab = "Distribution",
        ylab = "Coverage",
        col = "lightgrey",
        ylim = c(0.73, 1),
        frame = TRUE,
        names = c("1", "2", "3", "4", "5","6")
)
abline(h = 0.95, col = "red", lty = "solid", lwd = 1)

boxplot(ResMat[,12]~ResMat[,1], 
        main = "BP, n=100", 
        xlab = "Distribution",
        ylab = "Coverage",
        col = "lightgrey",
        ylim = c(0.73, 1),
        frame = TRUE,
        names = c("1", "2", "3", "4", "5","6")
)
abline(h = 0.95, col = "red", lty = "solid", lwd = 1)

boxplot(ResMat[,19]~ResMat[,1], 
        main = "BP, n=150", 
        xlab = "Distribution",
        ylab = "Coverage",
        col = "lightgrey",
        ylim = c(0.73, 1),
        frame = TRUE,
        names = c("1", "2", "3", "4", "5","6")
)
abline(h = 0.95, col = "red", lty = "solid", lwd = 1)

boxplot(ResMat[,26]~ResMat[,1], 
        main = "BP, n=200", 
        xlab = "Distribution",
        ylab = "Coverage",
        col = "lightgrey",
        ylim = c(0.73, 1),
        frame = TRUE,
        names = c("1", "2", "3", "4", "5","6")
)
abline(h = 0.95, col = "red", lty = "solid", lwd = 1)
dev.off()

###

#bmp("_04b_BP.bmp")
pdf("_04b_BP.pdf")

par(mfrow=c(2,2))
boxplot(ResMat[,33]~ResMat[,1], 
        main = "BP, n=250", 
        xlab = "Distribution",
        ylab = "Coverage",
        col = "lightgrey",
        ylim = c(0.88, 1),
        frame = TRUE,
        names = c("1", "2", "3", "4", "5","6")
)
abline(h = 0.95, col = "red", lty = "solid", lwd = 1)

boxplot(ResMat[,40]~ResMat[,1], 
        main = "BP, n=500", 
        xlab = "Distribution",
        ylab = "Coverage",
        col = "lightgrey",
        ylim = c(0.88, 1),
        frame = TRUE,
        names = c("1", "2", "3", "4", "5","6")
)
abline(h = 0.95, col = "red", lty = "solid", lwd = 1)

boxplot(ResMat[,47]~ResMat[,1], 
        main = "BP, n=750", 
        xlab = "Distribution",
        ylab = "Coverage",
        col = "lightgrey",
        ylim = c(0.88, 1),
        frame = TRUE,
        names = c("1", "2", "3", "4", "5","6")
)
abline(h = 0.95, col = "red", lty = "solid", lwd = 1)

boxplot(ResMat[,54]~ResMat[,1], 
        main = "BP, n=1000", 
        xlab = "Distribution",
        ylab = "Coverage",
        col = "lightgrey",
        ylim = c(0.88, 1),
        frame = TRUE,
        names = c("1", "2", "3", "4", "5","6")
)
abline(h = 0.95, col = "red", lty = "solid", lwd = 1)
dev.off()


##########################################
# (5) HD lc
##########################################

#bmp("_05a_HD_plc.bmp")
pdf("_05a_HD_plc.pdf")

par(mfrow=c(2,2))
boxplot(ResMat[,6]~ResMat[,1], 
        main = "HD lc, n=50", 
        xlab = "Distribution",
        ylab = "Coverage",
        col = "lightgrey",
        ylim = c(0.73, 1),
        frame = TRUE,
        names = c("1", "2", "3", "4", "5","6")
)
abline(h = 0.95, col = "red", lty = "solid", lwd = 1)

boxplot(ResMat[,13]~ResMat[,1], 
        main = "HD lc, n=100", 
        xlab = "Distribution",
        ylab = "Coverage",
        col = "lightgrey",
        ylim = c(0.73, 1),
        frame = TRUE,
        names = c("1", "2", "3", "4", "5","6")
)
abline(h = 0.95, col = "red", lty = "solid", lwd = 1)

boxplot(ResMat[,20]~ResMat[,1], 
        main = "HD lc, n=150", 
        xlab = "Distribution",
        ylab = "Coverage",
        col = "lightgrey",
        ylim = c(0.73, 1),
        frame = TRUE,
        names = c("1", "2", "3", "4", "5","6")
)
abline(h = 0.95, col = "red", lty = "solid", lwd = 1)

boxplot(ResMat[,27]~ResMat[,1], 
        main = "HD lc, n=200", 
        xlab = "Distribution",
        ylab = "Coverage",
        col = "lightgrey",
        ylim = c(0.73, 1),
        frame = TRUE,
        names = c("1", "2", "3", "4", "5","6")
)
abline(h = 0.95, col = "red", lty = "solid", lwd = 1)
dev.off()

###

#bmp("_05b_HD_plc.bmp")
pdf("_05b_HD_plc.pdf")

par(mfrow=c(2,2))
boxplot(ResMat[,34]~ResMat[,1], 
        main = "HD lc, n=250", 
        xlab = "Distribution",
        ylab = "Coverage",
        col = "lightgrey",
        ylim = c(0.88, 1),
        frame = TRUE,
        names = c("1", "2", "3", "4", "5","6")
)
abline(h = 0.95, col = "red", lty = "solid", lwd = 1)

boxplot(ResMat[,41]~ResMat[,1], 
        main = "HD lc, n=500", 
        xlab = "Distribution",
        ylab = "Coverage",
        col = "lightgrey",
        ylim = c(0.88, 1),
        frame = TRUE,
        names = c("1", "2", "3", "4", "5","6")
)
abline(h = 0.95, col = "red", lty = "solid", lwd = 1)

boxplot(ResMat[,48]~ResMat[,1], 
        main = "HD lc, n=750", 
        xlab = "Distribution",
        ylab = "Coverage",
        col = "lightgrey",
        ylim = c(0.88, 1),
        frame = TRUE,
        names = c("1", "2", "3", "4", "5","6")
)
abline(h = 0.95, col = "red", lty = "solid", lwd = 1)

boxplot(ResMat[,55]~ResMat[,1], 
        main = "HD lc, n=1000", 
        xlab = "Distribution",
        ylab = "Coverage",
        col = "lightgrey",
        ylim = c(0.88, 1),
        frame = TRUE,
        names = c("1", "2", "3", "4", "5","6")
)
abline(h = 0.95, col = "red", lty = "solid", lwd = 1)
dev.off()


##########################################
# (6) SV
##########################################

#bmp("_06a_SV.bmp")
pdf("_06a_SV.pdf")

par(mfrow=c(2,2))
boxplot(ResMat[,7]~ResMat[,1], 
        main = "SV, n=50", 
        xlab = "Distribution",
        ylab = "Coverage",
        col = "lightgrey",
        ylim = c(0.73, 1),
        frame = TRUE,
        names = c("1", "2", "3", "4", "5","6")
)
abline(h = 0.95, col = "red", lty = "solid", lwd = 1)

boxplot(ResMat[,14]~ResMat[,1], 
        main = "SV, n=100", 
        xlab = "Distribution",
        ylab = "Coverage",
        col = "lightgrey",
        ylim = c(0.73, 1),
        frame = TRUE,
        names = c("1", "2", "3", "4", "5","6")
)
abline(h = 0.95, col = "red", lty = "solid", lwd = 1)

boxplot(ResMat[,21]~ResMat[,1], 
        main = "SV, n=150", 
        xlab = "Distribution",
        ylab = "Coverage",
        col = "lightgrey",
        ylim = c(0.73, 1),
        frame = TRUE,
        names = c("1", "2", "3", "4", "5","6")
)
abline(h = 0.95, col = "red", lty = "solid", lwd = 1)

boxplot(ResMat[,28]~ResMat[,1], 
        main = "SV, n=200", 
        xlab = "Distribution",
        ylab = "Coverage",
        col = "lightgrey",
        ylim = c(0.73, 1),
        frame = TRUE,
        names = c("1", "2", "3", "4", "5","6")
)
abline(h = 0.95, col = "red", lty = "solid", lwd = 1)
dev.off()

###

#bmp("_06b_SV.bmp")
pdf("_06b_SV.pdf")

par(mfrow=c(2,2))
boxplot(ResMat[,35]~ResMat[,1], 
        main = "SV, n=250", 
        xlab = "Distribution",
        ylab = "Coverage",
        col = "lightgrey",
        ylim = c(0.88, 1),
        frame = TRUE,
        names = c("1", "2", "3", "4", "5","6")
)
abline(h = 0.95, col = "red", lty = "solid", lwd = 1)

boxplot(ResMat[,42]~ResMat[,1], 
        main = "SV, n=500", 
        xlab = "Distribution",
        ylab = "Coverage",
        col = "lightgrey",
        ylim = c(0.88, 1),
        frame = TRUE,
        names = c("1", "2", "3", "4", "5","6")
)
abline(h = 0.95, col = "red", lty = "solid", lwd = 1)

boxplot(ResMat[,49]~ResMat[,1], 
        main = "SV, n=750", 
        xlab = "Distribution",
        ylab = "Coverage",
        col = "lightgrey",
        ylim = c(0.88, 1),
        frame = TRUE,
        names = c("1", "2", "3", "4", "5","6")
)
abline(h = 0.95, col = "red", lty = "solid", lwd = 1)

boxplot(ResMat[,56]~ResMat[,1], 
        main = "SV, n=1000", 
        xlab = "Distribution",
        ylab = "Coverage",
        col = "lightgrey",
        ylim = c(0.88, 1),
        frame = TRUE,
        names = c("1", "2", "3", "4", "5","6")
)
abline(h = 0.95, col = "red", lty = "solid", lwd = 1)
dev.off()


##########################################
# (7) NO
##########################################

#bmp("_07a_NO.bmp")
pdf("_07a_NO.pdf")

par(mfrow=c(2,2))
boxplot(ResMat[,8]~ResMat[,1], 
        main = "NO, n=50", 
        xlab = "Distribution",
        ylab = "Coverage",
        col = "lightgrey",
        ylim = c(0.35, 1),
        frame = TRUE,
        names = c("1", "2", "3", "4", "5","6")
)
abline(h = 0.95, col = "red", lty = "solid", lwd = 1)

boxplot(ResMat[,15]~ResMat[,1], 
        main = "NO, n=100", 
        xlab = "Distribution",
        ylab = "Coverage",
        col = "lightgrey",
        ylim = c(0.65, 1),
        frame = TRUE,
        names = c("1", "2", "3", "4", "5","6")
)
abline(h = 0.95, col = "red", lty = "solid", lwd = 1)

boxplot(ResMat[,22]~ResMat[,1], 
        main = "NO, n=150", 
        xlab = "Distribution",
        ylab = "Coverage",
        col = "lightgrey",
        ylim = c(0.65, 1),
        frame = TRUE,
        names = c("1", "2", "3", "4", "5","6")
)
abline(h = 0.95, col = "red", lty = "solid", lwd = 1)

boxplot(ResMat[,29]~ResMat[,1], 
        main = "NO, n=200", 
        xlab = "Distribution",
        ylab = "Coverage",
        col = "lightgrey",
        ylim = c(0.65, 1),
        frame = TRUE,
        names = c("1", "2", "3", "4", "5","6")
)
abline(h = 0.95, col = "red", lty = "solid", lwd = 1)
dev.off()

###

#bmp("_07b_NO.bmp")
pdf("_07b_NO.pdf")

par(mfrow=c(2,2))
boxplot(ResMat[,36]~ResMat[,1], 
        main = "NO, n=250", 
        xlab = "Distribution",
        ylab = "Coverage",
        col = "lightgrey",
        ylim = c(0.88, 1),
        frame = TRUE,
        names = c("1", "2", "3", "4", "5","6")
)
abline(h = 0.95, col = "red", lty = "solid", lwd = 1)

boxplot(ResMat[,43]~ResMat[,1], 
        main = "NO, n=500", 
        xlab = "Distribution",
        ylab = "Coverage",
        col = "lightgrey",
        ylim = c(0.88, 1),
        frame = TRUE,
        names = c("1", "2", "3", "4", "5","6")
)
abline(h = 0.95, col = "red", lty = "solid", lwd = 1)

boxplot(ResMat[,50]~ResMat[,1], 
        main = "NO, n=750", 
        xlab = "Distribution",
        ylab = "Coverage",
        col = "lightgrey",
        ylim = c(0.88, 1),
        frame = TRUE,
        names = c("1", "2", "3", "4", "5","6")
)
abline(h = 0.95, col = "red", lty = "solid", lwd = 1)

boxplot(ResMat[,57]~ResMat[,1], 
        main = "NO, n=1000", 
        xlab = "Distribution",
        ylab = "Coverage",
        col = "lightgrey",
        ylim = c(0.88, 1),
        frame = TRUE,
        names = c("1", "2", "3", "4", "5","6")
)
abline(h = 0.95, col = "red", lty = "solid", lwd = 1)
dev.off()


##########################################################################################
### Fig. 1. Assumed distributions [https://www.statmethods.net/advgraphs/probability.html]
##########################################################################################

#bmp("_fig1.bmp")
pdf("_fig1.pdf")

par(mfrow=c(3,2))

fig1x1<-seq(-4,4,length=801)
fig1y1<-dnorm(fig1x1,mean=0,sd=1) 
plot(fig1x1,fig1y1, type="l", lty=1, xlab="x",
     ylab="density", main="normal (0,1)")

fig1x2<-seq(0,6,length=601)
fig1y2<-dlnorm(fig1x2,mean=0,sd=1) 
plot(fig1x2,fig1y2, type="l", lty=1, xlab="x",
     ylab="density", main="lognormal (0,1)")

fig1x3<-seq(0,2,length=201)
fig1y3<-dbeta(fig1x3,2,5,0) 
plot(fig1x3,fig1y3, type="l", lty=1, xlab="x",
     ylab="density", main="beta (2,5,0)")

fig1y4<-dbeta(fig1x3,2,2,0) 
plot(fig1x3,fig1y4, type="l", lty=1, xlab="x",
     ylab="density", main="beta (2,2,0)")

fig1x5<-seq(0,15,length=1501)
fig1y5<-dchisq(fig1x5,4,0) 
plot(fig1x5,fig1y5, type="l", lty=1, xlab="x",
     ylab="density", main="chi-square (4)")

fig1x6<-seq(0,5,length=501)
fig1y6<-dexp(fig1x6,1) 
plot(fig1x6,fig1y6, type="l", lty=1, xlab="x",
     ylab="density", main="exponential (1)")

dev.off()


####################################################################
### DStats: mean, min, 0.05, 0.25, median, 0.75, 0.9, 0.95, max
####################################################################

DStatMat<-matrix(NA,8,6,byrow=TRUE)


# method i (2,3,4,...,8), samplesize j (50,100,150,200,250,500,750,1000), distribution d (1,...,6) 

i<-8

for (i in 2:8){
  for (j in 1:8){
  print(i)
  print(j)
      DStatMat[1,1]<-mean(ResMat[1:5000,i+7*(j-1)])
      DStatMat[2,1]<-min(ResMat[1:5000,i+7*(j-1)])
      DStatMat[3,1]<-quantile(ResMat[1:5000,i+7*(j-1)], probs = 0.05)
      DStatMat[4,1]<-quantile(ResMat[1:5000,i+7*(j-1)], probs = 0.25)
      DStatMat[5,1]<-median(ResMat[1:5000,i+7*(j-1)])
      DStatMat[6,1]<-quantile(ResMat[1:5000,i+7*(j-1)], probs = 0.75)
      DStatMat[7,1]<-quantile(ResMat[1:5000,i+7*(j-1)], probs = 0.95)
      DStatMat[8,1]<-max(ResMat[1:5000,i+7*(j-1)])
      
      DStatMat[1,2]<-mean(ResMat[5001:10000,i+7*(j-1)])
      DStatMat[2,2]<-min(ResMat[5001:10000,i+7*(j-1)])
      DStatMat[3,2]<-quantile(ResMat[5001:10000,i+7*(j-1)], probs = 0.05)
      DStatMat[4,2]<-quantile(ResMat[5001:10000,i+7*(j-1)], probs = 0.25)
      DStatMat[5,2]<-median(ResMat[5001:10000,i+7*(j-1)])
      DStatMat[6,2]<-quantile(ResMat[5001:10000,i+7*(j-1)], probs = 0.75)
      DStatMat[7,2]<-quantile(ResMat[5001:10000,i+7*(j-1)], probs = 0.95)
      DStatMat[8,2]<-max(ResMat[5001:10000,i+7*(j-1)])
      
      DStatMat[1,3]<-mean(ResMat[10001:15000,i+7*(j-1)])
      DStatMat[2,3]<-min(ResMat[10001:15000,i+7*(j-1)])
      DStatMat[3,3]<-quantile(ResMat[10001:15000,i+7*(j-1)], probs = 0.05)
      DStatMat[4,3]<-quantile(ResMat[10001:15000,i+7*(j-1)], probs = 0.25)
      DStatMat[5,3]<-median(ResMat[10001:15000,i+7*(j-1)])
      DStatMat[6,3]<-quantile(ResMat[10001:15000,i+7*(j-1)], probs = 0.75)
      DStatMat[7,3]<-quantile(ResMat[10001:15000,i+7*(j-1)], probs = 0.95)
      DStatMat[8,3]<-max(ResMat[10001:15000,i+7*(j-1)])
      
      DStatMat[1,4]<-mean(ResMat[15001:20000,i+7*(j-1)])
      DStatMat[2,4]<-min(ResMat[15001:20000,i+7*(j-1)])
      DStatMat[3,4]<-quantile(ResMat[15001:20000,i+7*(j-1)], probs = 0.05)
      DStatMat[4,4]<-quantile(ResMat[15001:20000,i+7*(j-1)], probs = 0.25)
      DStatMat[5,4]<-median(ResMat[15001:20000,i+7*(j-1)])
      DStatMat[6,4]<-quantile(ResMat[15001:20000,i+7*(j-1)], probs = 0.75)
      DStatMat[7,4]<-quantile(ResMat[15001:20000,i+7*(j-1)], probs = 0.95)
      DStatMat[8,4]<-max(ResMat[15001:20000,i+7*(j-1)])
      
      DStatMat[1,5]<-mean(ResMat[20001:25000,i+7*(j-1)])
      DStatMat[2,5]<-min(ResMat[20001:25000,i+7*(j-1)])
      DStatMat[3,5]<-quantile(ResMat[20001:25000,i+7*(j-1)], probs = 0.05)
      DStatMat[4,5]<-quantile(ResMat[20001:25000,i+7*(j-1)], probs = 0.25)
      DStatMat[5,5]<-median(ResMat[20001:25000,i+7*(j-1)])
      DStatMat[6,5]<-quantile(ResMat[20001:25000,i+7*(j-1)], probs = 0.75)
      DStatMat[7,5]<-quantile(ResMat[20001:25000,i+7*(j-1)], probs = 0.95)
      DStatMat[8,5]<-max(ResMat[20001:25000,i+7*(j-1)])
      
      DStatMat[1,6]<-mean(ResMat[25001:30000,i+7*(j-1)])
      DStatMat[2,6]<-min(ResMat[25001:30000,i+7*(j-1)])
      DStatMat[3,6]<-quantile(ResMat[25001:30000,i+7*(j-1)], probs = 0.05)
      DStatMat[4,6]<-quantile(ResMat[25001:30000,i+7*(j-1)], probs = 0.25)
      DStatMat[5,6]<-median(ResMat[25001:30000,i+7*(j-1)])
      DStatMat[6,6]<-quantile(ResMat[25001:30000,i+7*(j-1)], probs = 0.75)
      DStatMat[7,6]<-quantile(ResMat[25001:30000,i+7*(j-1)], probs = 0.95)
      DStatMat[8,6]<-max(ResMat[25001:30000,i+7*(j-1)])

print(DStatMat)
  }
}


####################################################################
### RMSE
####################################################################

output<-matrix(data=NA, nrow=2, ncol=6, byrow=TRUE)

#for j=1,...,8 is the sample size set to 50(50)200, 250(250)1000, respectively
for (j in 1:8){
  if (j<=4){sampsi<-j*50}else{sampsi<-(j-4)*250}
  print("BA LoA")
  print(sampsi)
  output<-rootmse(sampsi,estimator=baloa)
  print(output)
  print("SQ")
  print(sampsi)
  output<-rootmse(sampsi,estimator=samplequantile2)
  print(output)
  print("HD")
  print(sampsi)
  output<-rootmse(sampsi,estimator=HD)
  print(output)
  print("BP")
  print(sampsi)
  output<-rootmse(sampsi,estimator=bernstein)
  print(output)
  print("HD lc")
  print(sampsi)
  output<-rootmse(sampsi,estimator=HDlevelcross)
  print(output)
  print("SV")
  print(sampsi)
  output<-rootmse(sampsi,estimator=SV1quantile)
  print(output)
  print("NO")
  print(sampsi)
  output<-rootmse(sampsi,estimator=NOquantile)
  print(output)
}
# end-of-file
